# Supplementary material for: The Molecular Epidemiology of Epizootic Hemorrhagic Disease Viruses Identified in Israel between 2015 and 2023
Source: Epidemiologia (Basel). 2024 Feb 20;5(1):90–105. doi: 10.3390/epidemiologia5010006 (PMC10885110; doi:10.3390/epidemiologia5010006)
Supplement: Supplementary file 1 [file epidemiologia-05-00006-s001.zip]

Archive with 1 entries (1 files):
- epidemiologia-2797818-supplementary.pdf
